# Supplementary material for: MAPK8IP2 is a potential prognostic biomarker and promote tumor progression in prostate cancer
Source: BMC Cancer. 2022 Nov 11;22:1162. doi: 10.1186/s12885-022-10259-2 (PMC9650804; doi:10.1186/s12885-022-10259-2)
Supplement: Supplementary file 6 — Additional file 6 Table S1. Browse interactions in tabular form. [file 12885_2022_10259_MOESM6_ESM.xlsx]

## Sheet: Sheet1
Table S1. Browse interactions in tabular form
node1	node2	node1 accession	node2 accession	node1 annotation	node2 annotation	score
MAPK8IP2	FGF12	ENSP00000330572	ENSP00000413496	Mitogen-activated protein kinase 8 interacting protein 2; C-Jun-amino-terminal kinase-interacting protein 2; The JNK-interacting protein (JIP) group of scaffold proteins selectively mediates JNK signaling by aggregating specific components of the MAPK cascade to form a functional JNK signaling module. JIP2 inhibits IL1 beta-induced apoptosis in insulin-secreting cells. May function as a regulator…	Fibroblast growth factor 11/12/13; Fibroblast growth factor 12; Involved in nervous system development and function. Involved in the positive regulation of voltage-gated sodium channel activity. Promotes neuronal excitability by elevating the voltage dependence of neuronal sodium channel SCN8A fast inactivation	0.913
MAPK8IP2	LRP8	ENSP00000330572	ENSP00000303634	Mitogen-activated protein kinase 8 interacting protein 2; C-Jun-amino-terminal kinase-interacting protein 2; The JNK-interacting protein (JIP) group of scaffold proteins selectively mediates JNK signaling by aggregating specific components of the MAPK cascade to form a functional JNK signaling module. JIP2 inhibits IL1 beta-induced apoptosis in insulin-secreting cells. May function as a regulator…	Low-density lipoprotein receptor-related protein 8; Cell surface receptor for Reelin (RELN) and apolipoprotein E (apoE)-containing ligands. LRP8 participates in transmitting the extracellular Reelin signal to intracellular signaling processes, by binding to DAB1 on its cytoplasmic tail. Reelin acts via both the VLDL receptor (VLDLR) and LRP8 to regulate DAB1 tyrosine phosphorylation and microtubu…	0.902
MAPK8IP2	MAP2K7	ENSP00000330572	ENSP00000381070	Mitogen-activated protein kinase 8 interacting protein 2; C-Jun-amino-terminal kinase-interacting protein 2; The JNK-interacting protein (JIP) group of scaffold proteins selectively mediates JNK signaling by aggregating specific components of the MAPK cascade to form a functional JNK signaling module. JIP2 inhibits IL1 beta-induced apoptosis in insulin-secreting cells. May function as a regulator…	Dual specificity mitogen-activated protein kinase kinase 7; Dual specificity protein kinase which acts as an essential component of the MAP kinase signal transduction pathway. Essential component of the stress-activated protein kinase/c-Jun N-terminal kinase (SAP/JNK) signaling pathway. With MAP2K4/MKK4, is the one of the only known kinase to directly activate the stress-activated protein kinase/…	0.958
MAPK8IP2	MAP3K11	ENSP00000330572	ENSP00000309597	Mitogen-activated protein kinase 8 interacting protein 2; C-Jun-amino-terminal kinase-interacting protein 2; The JNK-interacting protein (JIP) group of scaffold proteins selectively mediates JNK signaling by aggregating specific components of the MAPK cascade to form a functional JNK signaling module. JIP2 inhibits IL1 beta-induced apoptosis in insulin-secreting cells. May function as a regulator…	Mitogen-activated protein kinase kinase kinase 11; Activates the JUN N-terminal pathway. Required for serum-stimulated cell proliferation and for mitogen and cytokine activation of MAPK14 (p38), MAPK3 (ERK) and MAPK8 (JNK1) through phosphorylation and activation of MAP2K4/MKK4 and MAP2K7/MKK7. Plays a role in mitogen-stimulated phosphorylation and activation of BRAF, but does not phosphorylate BR…	0.953
MAPK8IP2	MAPK10	ENSP00000330572	ENSP00000352157	Mitogen-activated protein kinase 8 interacting protein 2; C-Jun-amino-terminal kinase-interacting protein 2; The JNK-interacting protein (JIP) group of scaffold proteins selectively mediates JNK signaling by aggregating specific components of the MAPK cascade to form a functional JNK signaling module. JIP2 inhibits IL1 beta-induced apoptosis in insulin-secreting cells. May function as a regulator…	Mitogen-activated protein kinase 8/9/10 (c-jun n-terminal kinase); Mitogen-activated protein kinase 10; Serine/threonine-protein kinase involved in various processes such as neuronal proliferation, differentiation, migration and programmed cell death. Extracellular stimuli such as proinflammatory cytokines or physical stress stimulate the stress- activated protein kinase/c-Jun N-terminal kinase (…	0.927
MAPK8IP2	MAPK8	ENSP00000330572	ENSP00000378974	Mitogen-activated protein kinase 8 interacting protein 2; C-Jun-amino-terminal kinase-interacting protein 2; The JNK-interacting protein (JIP) group of scaffold proteins selectively mediates JNK signaling by aggregating specific components of the MAPK cascade to form a functional JNK signaling module. JIP2 inhibits IL1 beta-induced apoptosis in insulin-secreting cells. May function as a regulator…	Mitogen-activated protein kinase 8/9/10 (c-jun n-terminal kinase); Mitogen-activated protein kinase 8; Serine/threonine-protein kinase involved in various processes such as cell proliferation, differentiation, migration, transformation and programmed cell death. Extracellular stimuli such as proinflammatory cytokines or physical stress stimulate the stress-activated protein kinase/c-Jun N-termina…	0.923
MAPK8IP2	MAPK8IP1	ENSP00000330572	ENSP00000241014	Mitogen-activated protein kinase 8 interacting protein 2; C-Jun-amino-terminal kinase-interacting protein 2; The JNK-interacting protein (JIP) group of scaffold proteins selectively mediates JNK signaling by aggregating specific components of the MAPK cascade to form a functional JNK signaling module. JIP2 inhibits IL1 beta-induced apoptosis in insulin-secreting cells. May function as a regulator…	C-Jun-amino-terminal kinase-interacting protein 1; The JNK-interacting protein (JIP) group of scaffold proteins selectively mediates JNK signaling by aggregating specific components of the MAPK cascade to form a functional JNK signaling module. Required for JNK activation in response to excitotoxic stress. Cytoplasmic MAPK8IP1 causes inhibition of JNK- regulated activity by retaining JNK in the c…	0.974
MAPK8IP2	MAPK8IP3	ENSP00000330572	ENSP00000250894	Mitogen-activated protein kinase 8 interacting protein 2; C-Jun-amino-terminal kinase-interacting protein 2; The JNK-interacting protein (JIP) group of scaffold proteins selectively mediates JNK signaling by aggregating specific components of the MAPK cascade to form a functional JNK signaling module. JIP2 inhibits IL1 beta-induced apoptosis in insulin-secreting cells. May function as a regulator…	Mitogen-activated protein kinase 8 interacting protein 3; C-Jun-amino-terminal kinase-interacting protein 3; The JNK-interacting protein (JIP) group of scaffold proteins selectively mediates JNK signaling by aggregating specific components of the MAPK cascade to form a functional JNK signaling module. May function as a regulator of vesicle transport, through interactions with the JNK-signaling co…	0.941
MAPK8IP2	MAPK9	ENSP00000330572	ENSP00000394560	Mitogen-activated protein kinase 8 interacting protein 2; C-Jun-amino-terminal kinase-interacting protein 2; The JNK-interacting protein (JIP) group of scaffold proteins selectively mediates JNK signaling by aggregating specific components of the MAPK cascade to form a functional JNK signaling module. JIP2 inhibits IL1 beta-induced apoptosis in insulin-secreting cells. May function as a regulator…	Mitogen-activated protein kinase 8/9/10 (c-jun n-terminal kinase); Mitogen-activated protein kinase 9; Serine/threonine-protein kinase involved in various processes such as cell proliferation, differentiation, migration, transformation and programmed cell death. Extracellular stimuli such as proinflammatory cytokines or physical stress stimulate the stress-activated protein kinase/c-Jun N-termina…	0.917
