# Supplementary material for: MAPK8IP2 is a potential prognostic biomarker and promote tumor progression in prostate cancer
Source: BMC Cancer. 2022 Nov 11;22:1162. doi: 10.1186/s12885-022-10259-2 (PMC9650804; doi:10.1186/s12885-022-10259-2)
Supplement: Supplementary file 7 — Additional file 7 Table S2. Gene Ontology term enrichment analysis of the MAPK8IP2 gene and its partner genes. [file 12885_2022_10259_MOESM7_ESM.xlsx]

## Sheet: Sheet 1
Table S2. Gene Ontology term enrichment analysis of the MAPK8IP2 gene and its partner genes
ONTOLOGY	ID	Description	GeneRatio	BgRatio	pvalue	p.adjust	qvalue	geneID	Count
BP	GO:0007254	JNK cascade	8/10	214/18670	1.15334e-14	4.35961e-12	2.12457e-12	MAP3K11/MAPK8/MAPK9/MAPK10/MAP2K7/MAPK8IP1/MAPK8IP3/MAPK8IP2	8
BP	GO:0051403	stress-activated MAPK cascade	8/10	286/18670	1.20549e-13	2.27838e-11	1.11032e-11	MAP3K11/MAPK8/MAPK9/MAPK10/MAP2K7/MAPK8IP1/MAPK8IP3/MAPK8IP2	8
BP	GO:0031098	stress-activated protein kinase signaling cascade	8/10	315/18670	2.62716e-13	3.31022e-11	1.61317e-11	MAP3K11/MAPK8/MAPK9/MAPK10/MAP2K7/MAPK8IP1/MAPK8IP3/MAPK8IP2	8
BP	GO:0032874	positive regulation of stress-activated MAPK cascade	5/10	172/18670	1.51997e-08	1.18303e-06	5.76526e-07	MAP3K11/MAP2K7/MAPK8IP1/MAPK8IP3/MAPK8IP2	5
BP	GO:0070304	positive regulation of stress-activated protein kinase signaling cascade	5/10	173/18670	1.56486e-08	1.18303e-06	5.76526e-07	MAP3K11/MAP2K7/MAPK8IP1/MAPK8IP3/MAPK8IP2	5
BP	GO:0046328	regulation of JNK cascade	5/10	185/18670	2.19072e-08	1.38016e-06	6.7259e-07	MAP3K11/MAP2K7/MAPK8IP1/MAPK8IP3/MAPK8IP2	5
BP	GO:0032872	regulation of stress-activated MAPK cascade	5/10	237/18670	7.5616e-08	3.72583e-06	1.81571e-06	MAP3K11/MAP2K7/MAPK8IP1/MAPK8IP3/MAPK8IP2	5
BP	GO:0070302	regulation of stress-activated protein kinase signaling cascade	5/10	239/18670	7.88535e-08	3.72583e-06	1.81571e-06	MAP3K11/MAP2K7/MAPK8IP1/MAPK8IP3/MAPK8IP2	5
BP	GO:0043506	regulation of JUN kinase activity	4/10	88/18670	9.46903e-08	3.97699e-06	1.93811e-06	MAP3K11/MAP2K7/MAPK8IP1/MAPK8IP3	4
BP	GO:0043405	regulation of MAP kinase activity	5/10	337/18670	4.35224e-07	1.64515e-05	8.01729e-06	MAP3K11/MAPK10/MAP2K7/MAPK8IP1/MAPK8IP3	5
BP	GO:0046330	positive regulation of JNK cascade	4/10	140/18670	6.14185e-07	2.11056e-05	1.02854e-05	MAP3K11/MAP2K7/MAPK8IP1/MAPK8IP3	4
BP	GO:0000187	activation of MAPK activity	4/10	152/18670	8.53705e-07	2.68917e-05	1.31051e-05	MAP3K11/MAPK10/MAP2K7/MAPK8IP3	4
BP	GO:0007257	activation of JUN kinase activity	3/10	39/18670	1.00108e-06	2.91083e-05	1.41853e-05	MAP3K11/MAP2K7/MAPK8IP3	3
BP	GO:0038095	Fc-epsilon receptor signaling pathway	4/10	169/18670	1.30413e-06	3.52115e-05	1.71596e-05	MAPK8/MAPK9/MAPK10/MAP2K7	4
BP	GO:0038093	Fc receptor signaling pathway	4/10	241/18670	5.35066e-06	0.000134837	6.57098e-05	MAPK8/MAPK9/MAPK10/MAP2K7	4
BP	GO:0043406	positive regulation of MAP kinase activity	4/10	258/18670	7.00845e-06	0.000156339	7.61886e-05	MAP3K11/MAPK10/MAP2K7/MAPK8IP3	4
BP	GO:0043507	positive regulation of JUN kinase activity	3/10	74/18670	7.03112e-06	0.000156339	7.61886e-05	MAP3K11/MAP2K7/MAPK8IP3	3
BP	GO:0032147	activation of protein kinase activity	4/10	333/18670	1.91758e-05	0.000386021	0.000188119	MAP3K11/MAPK10/MAP2K7/MAPK8IP3	4
BP	GO:0071902	positive regulation of protein serine/threonine kinase activity	4/10	334/18670	1.94032e-05	0.000386021	0.000188119	MAP3K11/MAPK10/MAP2K7/MAPK8IP3	4
BP	GO:0042752	regulation of circadian rhythm	3/10	114/18670	2.57894e-05	0.00048742	0.000237534	MAPK8/MAPK9/MAPK10	3
BP	GO:2001233	regulation of apoptotic signaling pathway	4/10	406/18670	4.17101e-05	0.000750782	0.000365878	MAPK8/MAPK9/MAPK8IP1/MAPK8IP2	4
BP	GO:0051090	regulation of DNA-binding transcription factor activity	4/10	432/18670	5.31515e-05	0.000913239	0.000445048	MAPK8/MAPK9/MAPK10/LRP8	4
BP	GO:0007623	circadian rhythm	3/10	208/18670	0.000154388	0.00253734	0.00123652	MAPK8/MAPK9/MAPK10	3
BP	GO:0071276	cellular response to cadmium ion	2/10	37/18670	0.000170258	0.00268157	0.00130681	MAPK8/MAPK9	2
BP	GO:0048511	rhythmic process	3/10	295/18670	0.000431579	0.00652547	0.00318005	MAPK8/MAPK9/MAPK10	3
BP	GO:0035418	protein localization to synapse	2/10	63/18670	0.000495574	0.00693804	0.00338111	MAPK10/MAPK8IP3	2
BP	GO:0046686	response to cadmium ion	2/10	63/18670	0.000495574	0.00693804	0.00338111	MAPK8/MAPK9	2
BP	GO:0009416	response to light stimulus	3/10	314/18670	0.000517981	0.00699274	0.00340777	MAPK8/MAPK10/MAP2K7	3
BP	GO:0006970	response to osmotic stress	2/10	83/18670	0.00085859	0.0111913	0.00545384	MAPK10/MAP2K7	2
BP	GO:0009314	response to radiation	3/10	448/18670	0.00145241	0.0183003	0.0089183	MAPK8/MAPK10/MAP2K7	3
BP	GO:0009411	response to UV	2/10	141/18670	0.00244929	0.0297448	0.0144955	MAPK8/MAP2K7	2
BP	GO:0048813	dendrite morphogenesis	2/10	143/18670	0.00251808	0.0297448	0.0144955	LRP8/MAPK8IP2	2
BP	GO:0034614	cellular response to reactive oxygen species	2/10	168/18670	0.00345435	0.039568	0.0192827	MAPK8/MAPK9	2
BP	GO:2001257	regulation of cation channel activity	2/10	178/18670	0.00386805	0.0422349	0.0205823	FGF12/MAPK8IP2	2
BP	GO:2001235	positive regulation of apoptotic signaling pathway	2/10	179/18670	0.00391064	0.0422349	0.0205823	MAPK8/MAPK9	2
BP	GO:0071248	cellular response to metal ion	2/10	190/18670	0.00439364	0.0461332	0.0224821	MAPK8/MAPK9	2
BP	GO:0009612	response to mechanical stimulus	2/10	210/18670	0.00533938	0.052542	0.0256052	MAPK8/MAPK9	2
BP	GO:0071241	cellular response to inorganic substance	2/10	217/18670	0.00569074	0.052542	0.0256052	MAPK8/MAPK9	2
BP	GO:0007256	activation of JNKK activity	1/10	11/18670	0.00587762	0.052542	0.0256052	MAP3K11	1
BP	GO:0071803	positive regulation of podosome assembly	1/10	11/18670	0.00587762	0.052542	0.0256052	MAPK9	1
BP	GO:1905383	protein localization to presynapse	1/10	11/18670	0.00587762	0.052542	0.0256052	MAPK8IP3	1
BP	GO:2001234	negative regulation of apoptotic signaling pathway	2/10	230/18670	0.00637095	0.052542	0.0256052	MAPK8IP1/MAPK8IP2	2
BP	GO:0099640	axo-dendritic protein transport	1/10	12/18670	0.00641041	0.052542	0.0256052	MAPK8IP3	1
BP	GO:0150065	regulation of deacetylase activity	1/10	12/18670	0.00641041	0.052542	0.0256052	MAPK8	1
BP	GO:1902414	protein localization to cell junction	1/10	12/18670	0.00641041	0.052542	0.0256052	MAPK9	1
BP	GO:0000302	response to reactive oxygen species	2/10	232/18670	0.00647877	0.052542	0.0256052	MAPK8/MAPK9	2
BP	GO:0016358	dendrite development	2/10	233/18670	0.00653299	0.052542	0.0256052	LRP8/MAPK8IP2	2
BP	GO:0009415	response to water	1/10	15/18670	0.00800722	0.0555031	0.0270483	MAPK10	1
BP	GO:0043508	negative regulation of JUN kinase activity	1/10	15/18670	0.00800722	0.0555031	0.0270483	MAPK8IP1	1
BP	GO:0071474	cellular hyperosmotic response	1/10	15/18670	0.00800722	0.0555031	0.0270483	MAPK10	1
BP	GO:0071801	regulation of podosome assembly	1/10	15/18670	0.00800722	0.0555031	0.0270483	MAPK9	1
BP	GO:0098840	protein transport along microtubule	1/10	15/18670	0.00800722	0.0555031	0.0270483	MAPK8IP3	1
BP	GO:0099118	microtubule-based protein transport	1/10	15/18670	0.00800722	0.0555031	0.0270483	MAPK8IP3	1
BP	GO:2001185	regulation of CD8-positive, alpha-beta T cell activation	1/10	15/18670	0.00800722	0.0555031	0.0270483	MAPK8IP1	1
BP	GO:0032412	regulation of ion transmembrane transporter activity	2/10	260/18670	0.00807584	0.0555031	0.0270483	FGF12/MAPK8IP2	2
BP	GO:0022898	regulation of transmembrane transporter activity	2/10	268/18670	0.00856184	0.0577924	0.0281639	FGF12/MAPK8IP2	2
BP	GO:0010744	positive regulation of macrophage derived foam cell differentiation	1/10	17/18670	0.00907048	0.0581125	0.0283199	MAPK9	1
BP	GO:0051969	regulation of transmission of nerve impulse	1/10	17/18670	0.00907048	0.0581125	0.0283199	FGF12	1
BP	GO:1904355	positive regulation of telomere capping	1/10	17/18670	0.00907048	0.0581125	0.0283199	MAP2K7	1
BP	GO:0032409	regulation of transporter activity	2/10	283/18670	0.00950809	0.0585395	0.028528	FGF12/MAPK8IP2	2
BP	GO:0098877	neurotransmitter receptor transport to plasma membrane	1/10	18/18670	0.00960172	0.0585395	0.028528	MAPK10	1
BP	GO:0098969	neurotransmitter receptor transport to postsynaptic membrane	1/10	18/18670	0.00960172	0.0585395	0.028528	MAPK10	1
BP	GO:0071800	podosome assembly	1/10	19/18670	0.0101327	0.0598463	0.0291649	MAPK9	1
BP	GO:1903540	establishment of protein localization to postsynaptic membrane	1/10	19/18670	0.0101327	0.0598463	0.0291649	MAPK10	1
BP	GO:0018105	peptidyl-serine phosphorylation	2/10	299/18670	0.0105671	0.0598762	0.0291794	MAPK8/MAPK9	2
BP	GO:0032793	positive regulation of CREB transcription factor activity	1/10	20/18670	0.0106634	0.0598762	0.0291794	LRP8	1
BP	GO:0071397	cellular response to cholesterol	1/10	20/18670	0.0106634	0.0598762	0.0291794	LRP8	1
BP	GO:0034599	cellular response to oxidative stress	2/10	302/18670	0.0107714	0.0598762	0.0291794	MAPK8/MAPK9	2
BP	GO:0061003	positive regulation of dendritic spine morphogenesis	1/10	21/18670	0.0111939	0.0613232	0.0298846	LRP8	1
BP	GO:0031281	positive regulation of cyclase activity	1/10	22/18670	0.0117241	0.0615582	0.0299991	MAPK8	1
BP	GO:0018209	peptidyl-serine modification	2/10	322/18670	0.0121779	0.0615582	0.0299991	MAPK8/MAPK9	2
BP	GO:0007617	mating behavior	1/10	23/18670	0.0122541	0.0615582	0.0299991	MAPK8IP2	1
BP	GO:0036037	CD8-positive, alpha-beta T cell activation	1/10	23/18670	0.0122541	0.0615582	0.0299991	MAPK8IP1	1
BP	GO:0036315	cellular response to sterol	1/10	24/18670	0.0127838	0.0615582	0.0299991	LRP8	1
BP	GO:0071214	cellular response to abiotic stimulus	2/10	331/18670	0.0128362	0.0615582	0.0299991	MAPK8/MAPK10	2
BP	GO:0104004	cellular response to environmental stimulus	2/10	331/18670	0.0128362	0.0615582	0.0299991	MAPK8/MAPK10	2
BP	GO:0090150	establishment of protein localization to membrane	2/10	332/18670	0.0129103	0.0615582	0.0299991	MAPK8/MAPK10	2
BP	GO:2000311	regulation of AMPA receptor activity	1/10	25/18670	0.0133133	0.0615582	0.0299991	MAPK8IP2	1
BP	GO:0033044	regulation of chromosome organization	2/10	342/18670	0.0136618	0.0615582	0.0299991	MAPK8/MAP2K7	2
BP	GO:1904062	regulation of cation transmembrane transport	2/10	342/18670	0.0136618	0.0615582	0.0299991	FGF12/MAPK8IP2	2
BP	GO:0099632	protein transport within plasma membrane	1/10	26/18670	0.0138425	0.0615582	0.0299991	MAPK10	1
BP	GO:0099637	neurotransmitter receptor transport	1/10	26/18670	0.0138425	0.0615582	0.0299991	MAPK10	1
BP	GO:1900739	regulation of protein insertion into mitochondrial membrane involved in apoptotic signaling pathway	1/10	26/18670	0.0138425	0.0615582	0.0299991	MAPK8	1
BP	GO:1900740	positive regulation of protein insertion into mitochondrial membrane involved in apoptotic signaling pathway	1/10	26/18670	0.0138425	0.0615582	0.0299991	MAPK8	1
BP	GO:1904353	regulation of telomere capping	1/10	26/18670	0.0138425	0.0615582	0.0299991	MAP2K7	1
BP	GO:0006972	hyperosmotic response	1/10	28/18670	0.0149001	0.0641662	0.0312701	MAPK10	1
BP	GO:0018108	peptidyl-tyrosine phosphorylation	2/10	363/18670	0.0153015	0.0641662	0.0312701	MAP2K7/LRP8	2
BP	GO:0010038	response to metal ion	2/10	364/18670	0.0153816	0.0641662	0.0312701	MAPK8/MAPK9	2
BP	GO:0031063	regulation of histone deacetylation	1/10	29/18670	0.0154285	0.0641662	0.0312701	MAPK8	1
BP	GO:0070723	response to cholesterol	1/10	29/18670	0.0154285	0.0641662	0.0312701	LRP8	1
BP	GO:0018212	peptidyl-tyrosine modification	2/10	366/18670	0.0155425	0.0641662	0.0312701	MAP2K7/LRP8	2
BP	GO:0001844	protein insertion into mitochondrial membrane involved in apoptotic signaling pathway	1/10	30/18670	0.0159567	0.0641662	0.0312701	MAPK8	1
BP	GO:0010743	regulation of macrophage derived foam cell differentiation	1/10	30/18670	0.0159567	0.0641662	0.0312701	MAPK9	1
BP	GO:0046640	regulation of alpha-beta T cell proliferation	1/10	30/18670	0.0159567	0.0641662	0.0312701	MAPK8IP1	1
BP	GO:0019098	reproductive behavior	1/10	31/18670	0.0164846	0.0655914	0.0319646	MAPK8IP2	1
BP	GO:0036314	response to sterol	1/10	33/18670	0.0175397	0.0669213	0.0326127	LRP8	1
BP	GO:0046633	alpha-beta T cell proliferation	1/10	33/18670	0.0175397	0.0669213	0.0326127	MAPK8IP1	1
BP	GO:0051204	protein insertion into mitochondrial membrane	1/10	33/18670	0.0175397	0.0669213	0.0326127	MAPK8	1
BP	GO:0010765	positive regulation of sodium ion transport	1/10	34/18670	0.0180668	0.0669213	0.0326127	FGF12	1
BP	GO:0019228	neuronal action potential	1/10	34/18670	0.0180668	0.0669213	0.0326127	FGF12	1
BP	GO:0032212	positive regulation of telomere maintenance via telomerase	1/10	34/18670	0.0180668	0.0669213	0.0326127	MAP2K7	1
BP	GO:0032594	protein transport within lipid bilayer	1/10	34/18670	0.0180668	0.0669213	0.0326127	MAPK10	1
BP	GO:1901030	positive regulation of mitochondrial outer membrane permeabilization involved in apoptotic signaling pathway	1/10	35/18670	0.0185937	0.0669213	0.0326127	MAPK8	1
BP	GO:1903539	protein localization to postsynaptic membrane	1/10	35/18670	0.0185937	0.0669213	0.0326127	MAPK10	1
BP	GO:0010742	macrophage derived foam cell differentiation	1/10	36/18670	0.0191204	0.0669213	0.0326127	MAPK9	1
BP	GO:0051973	positive regulation of telomerase activity	1/10	36/18670	0.0191204	0.0669213	0.0326127	MAP2K7	1
BP	GO:0090077	foam cell differentiation	1/10	36/18670	0.0191204	0.0669213	0.0326127	MAPK9	1
BP	GO:2000310	regulation of NMDA receptor activity	1/10	36/18670	0.0191204	0.0669213	0.0326127	MAPK8IP2	1
BP	GO:0001662	behavioral fear response	1/10	37/18670	0.0196468	0.0675135	0.0329013	MAPK8IP2	1
BP	GO:1904358	positive regulation of telomere maintenance via telomere lengthening	1/10	37/18670	0.0196468	0.0675135	0.0329013	MAP2K7	1
BP	GO:0002209	behavioral defense response	1/10	38/18670	0.0201729	0.0680836	0.0331791	MAPK8IP2	1
BP	GO:0046329	negative regulation of JNK cascade	1/10	38/18670	0.0201729	0.0680836	0.0331791	MAPK8IP1	1
BP	GO:0050775	positive regulation of dendrite morphogenesis	1/10	39/18670	0.0206988	0.0689981	0.0336248	LRP8	1
BP	GO:0007618	mating	1/10	40/18670	0.0212244	0.0689981	0.0336248	MAPK8IP2	1
BP	GO:0042596	fear response	1/10	40/18670	0.0212244	0.0689981	0.0336248	MAPK8IP2	1
BP	GO:0071470	cellular response to osmotic stress	1/10	40/18670	0.0212244	0.0689981	0.0336248	MAPK10	1
BP	GO:0042391	regulation of membrane potential	2/10	434/18670	0.0214425	0.0689981	0.0336248	FGF12/MAPK8IP2	2
BP	GO:0050804	modulation of chemical synaptic transmission	2/10	436/18670	0.0216284	0.0689981	0.0336248	LRP8/MAPK8IP2	2
BP	GO:0099177	regulation of trans-synaptic signaling	2/10	437/18670	0.0217216	0.0689981	0.0336248	LRP8/MAPK8IP2	2
BP	GO:0031279	regulation of cyclase activity	1/10	43/18670	0.0227998	0.0699732	0.0341	MAPK8	1
BP	GO:0034198	cellular response to amino acid starvation	1/10	43/18670	0.0227998	0.0699732	0.0341	MAPK8	1
BP	GO:0006979	response to oxidative stress	2/10	451/18670	0.0230448	0.0699732	0.0341	MAPK8/MAPK9	2
BP	GO:0060999	positive regulation of dendritic spine development	1/10	44/18670	0.0233244	0.0699732	0.0341	LRP8	1
BP	GO:0061001	regulation of dendritic spine morphogenesis	1/10	44/18670	0.0233244	0.0699732	0.0341	LRP8	1
BP	GO:0090311	regulation of protein deacetylation	1/10	44/18670	0.0233244	0.0699732	0.0341	MAPK8	1
BP	GO:1901028	regulation of mitochondrial outer membrane permeabilization involved in apoptotic signaling pathway	1/10	44/18670	0.0233244	0.0699732	0.0341	MAPK8	1
BP	GO:1990928	response to amino acid starvation	1/10	46/18670	0.0243729	0.0725429	0.0353523	MAPK8	1
BP	GO:0008089	anterograde axonal transport	1/10	48/18670	0.0254203	0.074283	0.0362003	MAPK8IP3	1
BP	GO:0051972	regulation of telomerase activity	1/10	48/18670	0.0254203	0.074283	0.0362003	MAP2K7	1
BP	GO:0003254	regulation of membrane depolarization	1/10	49/18670	0.0259437	0.074283	0.0362003	FGF12	1
BP	GO:0051205	protein insertion into membrane	1/10	49/18670	0.0259437	0.074283	0.0362003	MAPK8	1
BP	GO:0034765	regulation of ion transmembrane transport	2/10	483/18670	0.026194	0.074283	0.0362003	FGF12/MAPK8IP2	2
BP	GO:0032873	negative regulation of stress-activated MAPK cascade	1/10	50/18670	0.0264668	0.074283	0.0362003	MAPK8IP1	1
BP	GO:0070303	negative regulation of stress-activated protein kinase signaling cascade	1/10	50/18670	0.0264668	0.074283	0.0362003	MAPK8IP1	1
BP	GO:0031103	axon regeneration	1/10	51/18670	0.0269896	0.074283	0.0362003	MAPK8IP3	1
BP	GO:0032206	positive regulation of telomere maintenance	1/10	51/18670	0.0269896	0.074283	0.0362003	MAP2K7	1
BP	GO:2001258	negative regulation of cation channel activity	1/10	51/18670	0.0269896	0.074283	0.0362003	FGF12	1
BP	GO:0035176	social behavior	1/10	52/18670	0.0275122	0.074283	0.0362003	MAPK8IP2	1
BP	GO:0051703	intraspecies interaction between organisms	1/10	52/18670	0.0275122	0.074283	0.0362003	MAPK8IP2	1
BP	GO:2000649	regulation of sodium ion transmembrane transporter activity	1/10	52/18670	0.0275122	0.074283	0.0362003	FGF12	1
BP	GO:0000186	activation of MAPKK activity	1/10	53/18670	0.0280346	0.0747732	0.0364392	MAP3K11	1
BP	GO:0032210	regulation of telomere maintenance via telomerase	1/10	54/18670	0.0285566	0.0747732	0.0364392	MAP2K7	1
BP	GO:0097345	mitochondrial outer membrane permeabilization	1/10	54/18670	0.0285566	0.0747732	0.0364392	MAPK8	1
BP	GO:0016233	telomere capping	1/10	55/18670	0.0290785	0.0747732	0.0364392	MAP2K7	1
BP	GO:0061098	positive regulation of protein tyrosine kinase activity	1/10	55/18670	0.0290785	0.0747732	0.0364392	LRP8	1
BP	GO:0097120	receptor localization to synapse	1/10	55/18670	0.0290785	0.0747732	0.0364392	MAPK10	1
BP	GO:0098900	regulation of action potential	1/10	55/18670	0.0290785	0.0747732	0.0364392	FGF12	1
BP	GO:0086002	cardiac muscle cell action potential involved in contraction	1/10	56/18670	0.0296	0.0756001	0.0368422	FGF12	1
BP	GO:0043525	positive regulation of neuron apoptotic process	1/10	57/18670	0.0301214	0.0762029	0.0371359	MAP3K11	1
BP	GO:0060997	dendritic spine morphogenesis	1/10	58/18670	0.0306425	0.0762029	0.0371359	LRP8	1
BP	GO:0098930	axonal transport	1/10	58/18670	0.0306425	0.0762029	0.0371359	MAPK8IP3	1
BP	GO:1903749	positive regulation of establishment of protein localization to mitochondrion	1/10	58/18670	0.0306425	0.0762029	0.0371359	MAPK8	1
BP	GO:0031102	neuron projection regeneration	1/10	59/18670	0.0311633	0.0769916	0.0375203	MAPK8IP3	1
BP	GO:1902110	positive regulation of mitochondrial membrane permeability involved in apoptotic process	1/10	60/18670	0.0316838	0.0777694	0.0378993	MAPK8	1
BP	GO:1902305	regulation of sodium ion transmembrane transport	1/10	62/18670	0.0327242	0.0787883	0.0383959	FGF12	1
BP	GO:1902686	mitochondrial outer membrane permeabilization involved in programmed cell death	1/10	62/18670	0.0327242	0.0787883	0.0383959	MAPK8	1
BP	GO:1904356	regulation of telomere maintenance via telomere lengthening	1/10	62/18670	0.0327242	0.0787883	0.0383959	MAP2K7	1
BP	GO:0035794	positive regulation of mitochondrial membrane permeability	1/10	64/18670	0.0337636	0.0802682	0.0391171	MAPK8	1
BP	GO:1900449	regulation of glutamate receptor signaling pathway	1/10	64/18670	0.0337636	0.0802682	0.0391171	MAPK8IP2	1
BP	GO:0099072	regulation of postsynaptic membrane neurotransmitter receptor levels	1/10	66/18670	0.034802	0.0812047	0.0395734	MAPK10	1
BP	GO:1902108	regulation of mitochondrial membrane permeability involved in apoptotic process	1/10	66/18670	0.034802	0.0812047	0.0395734	MAPK8	1
BP	GO:1905710	positive regulation of membrane permeability	1/10	66/18670	0.034802	0.0812047	0.0395734	MAPK8	1
BP	GO:0051705	multi-organism behavior	1/10	67/18670	0.0353208	0.0814102	0.0396736	MAPK8IP2	1
BP	GO:2000573	positive regulation of DNA biosynthetic process	1/10	67/18670	0.0353208	0.0814102	0.0396736	MAP2K7	1
BP	GO:0008088	axo-dendritic transport	1/10	69/18670	0.0363577	0.0827904	0.0403462	MAPK8IP3	1
BP	GO:0086003	cardiac muscle cell contraction	1/10	69/18670	0.0363577	0.0827904	0.0403462	FGF12	1
BP	GO:0007004	telomere maintenance via telomerase	1/10	70/18670	0.0368757	0.0829704	0.0404339	MAP2K7	1
BP	GO:0051966	regulation of synaptic transmission, glutamatergic	1/10	70/18670	0.0368757	0.0829704	0.0404339	MAPK8IP2	1
BP	GO:0019226	transmission of nerve impulse	1/10	72/18670	0.0379111	0.0841222	0.0409952	FGF12	1
BP	GO:1903747	regulation of establishment of protein localization to mitochondrion	1/10	72/18670	0.0379111	0.0841222	0.0409952	MAPK8	1
BP	GO:0033555	multicellular organismal response to stress	1/10	73/18670	0.0384284	0.0841222	0.0409952	MAPK8IP2	1
BP	GO:0060998	regulation of dendritic spine development	1/10	74/18670	0.0389455	0.0841222	0.0409952	LRP8	1
BP	GO:0086001	cardiac muscle cell action potential	1/10	74/18670	0.0389455	0.0841222	0.0409952	FGF12	1
BP	GO:0099601	regulation of neurotransmitter receptor activity	1/10	74/18670	0.0389455	0.0841222	0.0409952	MAPK8IP2	1
BP	GO:1900006	positive regulation of dendrite development	1/10	74/18670	0.0389455	0.0841222	0.0409952	LRP8	1
BP	GO:1902117	positive regulation of organelle assembly	1/10	75/18670	0.0394623	0.08457	0.0412134	MAPK9	1
BP	GO:0046902	regulation of mitochondrial membrane permeability	1/10	76/18670	0.0399788	0.08457	0.0412134	MAPK8	1
BP	GO:0006278	RNA-dependent DNA biosynthetic process	1/10	77/18670	0.0404951	0.08457	0.0412134	MAP2K7	1
BP	GO:0008344	adult locomotory behavior	1/10	77/18670	0.0404951	0.08457	0.0412134	FGF12	1
BP	GO:0016575	histone deacetylation	1/10	77/18670	0.0404951	0.08457	0.0412134	MAPK8	1
BP	GO:0048678	response to axon injury	1/10	77/18670	0.0404951	0.08457	0.0412134	MAPK8IP3	1
BP	GO:0032413	negative regulation of ion transmembrane transporter activity	1/10	78/18670	0.0410112	0.0847117	0.0412825	FGF12	1
BP	GO:0043407	negative regulation of MAP kinase activity	1/10	78/18670	0.0410112	0.0847117	0.0412825	MAPK8IP1	1
BP	GO:0071260	cellular response to mechanical stimulus	1/10	79/18670	0.041527	0.0853109	0.0415745	MAPK8	1
BP	GO:0097061	dendritic spine organization	1/10	80/18670	0.0420426	0.0855685	0.0417	LRP8	1
BP	GO:0021766	hippocampus development	1/10	81/18670	0.0425579	0.0855685	0.0417	LRP8	1
BP	GO:0032204	regulation of telomere maintenance	1/10	81/18670	0.0425579	0.0855685	0.0417	MAP2K7	1
BP	GO:0032436	positive regulation of proteasomal ubiquitin-dependent protein catabolic process	1/10	81/18670	0.0425579	0.0855685	0.0417	MAPK9	1
BP	GO:0010833	telomere maintenance via telomere lengthening	1/10	82/18670	0.0430729	0.0861459	0.0419814	MAP2K7	1
BP	GO:0002028	regulation of sodium ion transport	1/10	85/18670	0.0446166	0.0887636	0.0432571	FGF12	1
BP	GO:0090559	regulation of membrane permeability	1/10	86/18670	0.0451307	0.0893162	0.0435264	MAPK8	1
BP	GO:0061097	regulation of protein tyrosine kinase activity	1/10	88/18670	0.046158	0.0904028	0.044056	LRP8	1
BP	GO:0106027	neuron projection organization	1/10	88/18670	0.046158	0.0904028	0.044056	LRP8	1
BP	GO:0032410	negative regulation of transporter activity	1/10	89/18670	0.0466714	0.0904706	0.044089	FGF12	1
BP	GO:0097306	cellular response to alcohol	1/10	89/18670	0.0466714	0.0904706	0.044089	LRP8	1
BP	GO:0048814	regulation of dendrite morphogenesis	1/10	91/18670	0.0476972	0.0910584	0.0443754	LRP8	1
BP	GO:0051899	membrane depolarization	1/10	91/18670	0.0476972	0.0910584	0.0443754	FGF12	1
BP	GO:1904063	negative regulation of cation transmembrane transport	1/10	91/18670	0.0476972	0.0910584	0.0443754	FGF12	1
BP	GO:0006476	protein deacetylation	1/10	93/18670	0.0487221	0.0916267	0.0446524	MAPK8	1
BP	GO:0035249	synaptic transmission, glutamatergic	1/10	93/18670	0.0487221	0.0916267	0.0446524	MAPK8IP2	1
BP	GO:0046634	regulation of alpha-beta T cell activation	1/10	93/18670	0.0487221	0.0916267	0.0446524	MAPK8IP1	1
BP	GO:1901216	positive regulation of neuron death	1/10	94/18670	0.0492342	0.0921313	0.0448983	MAP3K11	1
BP	GO:2000060	positive regulation of ubiquitin-dependent protein catabolic process	1/10	95/18670	0.049746	0.0926306	0.0451416	MAPK9	1
BP	GO:0098876	vesicle-mediated transport to the plasma membrane	1/10	96/18670	0.0502576	0.0931244	0.0453823	MAPK10	1
BP	GO:0060996	dendritic spine development	1/10	97/18670	0.0507689	0.093613	0.0456204	LRP8	1
BP	GO:0099175	regulation of postsynapse organization	1/10	98/18670	0.05128	0.0936418	0.0456344	LRP8	1
BP	GO:2001243	negative regulation of intrinsic apoptotic signaling pathway	1/10	98/18670	0.05128	0.0936418	0.0456344	MAPK8IP1	1
BP	GO:0007215	glutamate receptor signaling pathway	1/10	100/18670	0.0523014	0.094593	0.046098	MAPK8IP2	1
BP	GO:0060079	excitatory postsynaptic potential	1/10	100/18670	0.0523014	0.094593	0.046098	MAPK8IP2	1
BP	GO:0032091	negative regulation of protein binding	1/10	103/18670	0.0538317	0.0955396	0.0465593	MAPK8	1
BP	GO:0034766	negative regulation of ion transmembrane transport	1/10	103/18670	0.0538317	0.0955396	0.0465593	FGF12	1
BP	GO:0035601	protein deacylation	1/10	103/18670	0.0538317	0.0955396	0.0465593	MAPK8	1
BP	GO:0001523	retinoid metabolic process	1/10	104/18670	0.0543413	0.0955396	0.0465593	LRP8	1
BP	GO:0098732	macromolecule deacylation	1/10	104/18670	0.0543413	0.0955396	0.0465593	MAPK8	1
BP	GO:1901800	positive regulation of proteasomal protein catabolic process	1/10	104/18670	0.0543413	0.0955396	0.0465593	MAPK9	1
BP	GO:0050905	neuromuscular process	1/10	107/18670	0.0558686	0.097755	0.0476389	FGF12	1
BP	GO:0099565	chemical synaptic transmission, postsynaptic	1/10	108/18670	0.0563772	0.097755	0.0476389	MAPK8IP2	1
BP	GO:2000278	regulation of DNA biosynthetic process	1/10	108/18670	0.0563772	0.097755	0.0476389	MAP2K7	1
BP	GO:0021761	limbic system development	1/10	109/18670	0.0568856	0.0981861	0.047849	LRP8	1
BP	GO:0016101	diterpenoid metabolic process	1/10	110/18670	0.0573937	0.0986128	0.0480569	LRP8	1
CC	GO:0043025	neuronal cell body	3/10	497/19717	0.00167382	0.026077	0.0107411	MAPK10/LRP8/MAPK8IP2	3
CC	GO:0030426	growth cone	2/10	171/19717	0.00321465	0.026077	0.0107411	MAPK8IP1/MAPK8IP3	2
CC	GO:0030427	site of polarized growth	2/10	176/19717	0.00340135	0.026077	0.0107411	MAPK8IP1/MAPK8IP3	2
CC	GO:0044292	dendrite terminus	1/10	13/19717	0.00657526	0.031783	0.0130914	MAPK8IP1	1
CC	GO:0150034	distal axon	2/10	285/19717	0.00867852	0.031783	0.0130914	MAPK8IP1/MAPK8IP3	2
CC	GO:0014069	postsynaptic density	2/10	324/19717	0.0111031	0.031783	0.0130914	LRP8/MAPK8IP2	2
CC	GO:0032279	asymmetric synapse	2/10	328/19717	0.011367	0.031783	0.0130914	LRP8/MAPK8IP2	2
CC	GO:0099572	postsynaptic specialization	2/10	348/19717	0.0127286	0.031783	0.0130914	LRP8/MAPK8IP2	2
CC	GO:0098984	neuron to neuron synapse	2/10	350/19717	0.0128686	0.031783	0.0130914	LRP8/MAPK8IP2	2
CC	GO:0044295	axonal growth cone	1/10	28/19717	0.0141137	0.031783	0.0130914	MAPK8IP1	1
CC	GO:0033267	axon part	2/10	382/19717	0.0152006	0.031783	0.0130914	MAPK8IP1/MAPK8IP3	2
CC	GO:1904115	axon cytoplasm	1/10	57/19717	0.0285423	0.0547061	0.0225334	MAPK8IP3	1
CC	GO:0005901	caveola	1/10	80/19717	0.0398502	0.0686791	0.0282889	LRP8	1
CC	GO:0120111	neuron projection cytoplasm	1/10	84/19717	0.0418046	0.0686791	0.0282889	MAPK8IP3	1
CC	GO:0044853	plasma membrane raft	1/10	109/19717	0.0539391	0.0827066	0.0340668	LRP8	1
CC	GO:0043204	perikaryon	1/10	134/19717	0.065935	0.0947816	0.0390405	MAPK10	1
MF	GO:0019894	kinesin binding	4/10	42/17697	5.69436e-09	2.33469e-07	1.01899e-07	LRP8/MAPK8IP1/MAPK8IP3/MAPK8IP2	4
MF	GO:0004707	MAP kinase activity	3/10	14/17697	4.71401e-08	9.66373e-07	4.2178e-07	MAPK8/MAPK9/MAPK10	3
MF	GO:0032947	protein-containing complex scaffold activity	3/10	29/17697	4.71112e-07	6.43853e-06	2.81014e-06	MAPK8IP1/MAPK8IP3/MAPK8IP2	3
MF	GO:0004712	protein serine/threonine/tyrosine kinase activity	3/10	43/17697	1.58453e-06	1.62414e-05	7.08868e-06	MAPK9/MAPK10/MAP2K7	3
MF	GO:0004674	protein serine/threonine kinase activity	5/10	439/17697	2.08806e-06	1.71221e-05	7.47306e-06	MAP3K11/MAPK8/MAPK9/MAPK10/MAP2K7	5
MF	GO:0035591	signaling adaptor activity	3/10	80/17697	1.04336e-05	7.12963e-05	3.11178e-05	MAPK8IP1/MAPK8IP3/MAPK8IP2	3
MF	GO:0031434	mitogen-activated protein kinase kinase binding	2/10	13/17697	2.2342e-05	0.00013086	5.71149e-05	MAP3K11/MAPK8IP1	2
MF	GO:0004708	MAP kinase kinase activity	2/10	16/17697	3.43412e-05	0.000175999	7.6816e-05	MAPK10/MAP2K7	2
MF	GO:0031435	mitogen-activated protein kinase kinase kinase binding	2/10	18/17697	4.37587e-05	0.000199345	8.70056e-05	MAP3K11/MAPK8IP1	2
MF	GO:0060090	molecular adaptor activity	3/10	237/17697	0.000265484	0.00108848	0.000475076	MAPK8IP1/MAPK8IP3/MAPK8IP2	3
MF	GO:0005041	low-density lipoprotein particle receptor activity	1/10	12/17697	0.00676187	0.0252033	0.0110002	LRP8	1
MF	GO:0008035	high-density lipoprotein particle binding	1/10	15/17697	0.0084459	0.0266371	0.0116259	LRP8	1
MF	GO:0030228	lipoprotein particle receptor activity	1/10	15/17697	0.0084459	0.0266371	0.0116259	LRP8	1
MF	GO:0034185	apolipoprotein binding	1/10	17/17697	0.00956715	0.0280181	0.0122287	LRP8	1
MF	GO:0030159	receptor signaling complex scaffold activity	1/10	23/17697	0.0129241	0.0353258	0.0154182	MAPK8IP3	1
MF	GO:0004709	MAP kinase kinase kinase activity	1/10	26/17697	0.0145987	0.0374091	0.0163275	MAP3K11	1
MF	GO:0071813	lipoprotein particle binding	1/10	33/17697	0.0184962	0.0421302	0.018388	LRP8	1
MF	GO:0071814	protein-lipid complex binding	1/10	33/17697	0.0184962	0.0421302	0.018388	LRP8	1
MF	GO:0017080	sodium channel regulator activity	1/10	36/17697	0.0201623	0.0435081	0.0189894	FGF12	1
MF	GO:0004860	protein kinase inhibitor activity	1/10	63/17697	0.0350431	0.0714187	0.0311712	MAPK8IP1	1
MF	GO:0019210	kinase inhibitor activity	1/10	67/17697	0.0372303	0.0714187	0.0311712	MAPK8IP1	1
MF	GO:0048365	Rac GTPase binding	1/10	69/17697	0.0383222	0.0714187	0.0311712	MAP3K11	1
MF	GO:0001540	amyloid-beta binding	1/10	78/17697	0.0432221	0.077048	0.0336281	MAPK8IP2	1
MF	GO:0038024	cargo receptor activity	1/10	85/17697	0.0470175	0.0803216	0.0350569	LRP8	1
