# Supplementary material for: MAPK8IP2 is a potential prognostic biomarker and promote tumor progression in prostate cancer
Source: BMC Cancer. 2022 Nov 11;22:1162. doi: 10.1186/s12885-022-10259-2 (PMC9650804; doi:10.1186/s12885-022-10259-2)
Supplement: Supplementary file 8 — Additional file 8 Table S3. KEGG enrichment analysis of the MAPK8IP2 gene and its partner genes. [file 12885_2022_10259_MOESM8_ESM.xlsx]

## Sheet: Sheet 1
Table S3. KEGG enrichment analysis of the MAPK8IP2 gene and its partner genes
ONTOLOGY	ID	Description	GeneRatio	BgRatio	pvalue	p.adjust	qvalue	geneID	Count
KEGG	hsa04010	MAPK signaling pathway	8/8	294/8076	2.81188e-12	1.88396e-10		MAP3K11/MAPK8/MAPK9/MAPK10/MAP2K7/MAPK8IP1/MAPK8IP3/MAPK8IP2	8
KEGG	hsa04664	Fc epsilon RI signaling pathway	4/8	68/8076	3.1378e-07	1.05116e-05		MAPK8/MAPK9/MAPK10/MAP2K7	4
KEGG	hsa04012	ErbB signaling pathway	4/8	85/8076	7.7487e-07	1.73054e-05		MAPK8/MAPK9/MAPK10/MAP2K7	4
KEGG	hsa04912	GnRH signaling pathway	4/8	93/8076	1.1138e-06	1.86561e-05		MAPK8/MAPK9/MAPK10/MAP2K7	4
KEGG	hsa04620	Toll-like receptor signaling pathway	4/8	104/8076	1.74636e-06	1.9501e-05		MAPK8/MAPK9/MAPK10/MAP2K7	4
KEGG	hsa04660	T cell receptor signaling pathway	4/8	104/8076	1.74636e-06	1.9501e-05		MAPK8/MAPK9/MAPK10/MAP2K7	4
KEGG	hsa04668	TNF signaling pathway	4/8	112/8076	2.35132e-06	2.25055e-05		MAPK8/MAPK9/MAPK10/MAP2K7	4
KEGG	hsa04722	Neurotrophin signaling pathway	4/8	119/8076	2.99783e-06	2.32471e-05		MAPK8/MAPK9/MAPK10/MAP2K7	4
KEGG	hsa04215	Apoptosis - multiple species	3/8	32/8076	3.12274e-06	2.32471e-05		MAPK8/MAPK9/MAPK10	3
KEGG	hsa04380	Osteoclast differentiation	4/8	128/8076	4.01293e-06	2.52145e-05		MAPK8/MAPK9/MAPK10/MAP2K7	4
KEGG	hsa04926	Relaxin signaling pathway	4/8	129/8076	4.13969e-06	2.52145e-05		MAPK8/MAPK9/MAPK10/MAP2K7	4
KEGG	hsa05135	Yersinia infection	4/8	137/8076	5.26379e-06	2.87433e-05		MAPK8/MAPK9/MAPK10/MAP2K7	4
KEGG	hsa05418	Fluid shear stress and atherosclerosis	4/8	139/8076	5.57706e-06	2.87433e-05		MAPK8/MAPK9/MAPK10/MAP2K7	4
KEGG	hsa04932	Non-alcoholic fatty liver disease	4/8	150/8076	7.55425e-06	3.61525e-05		MAP3K11/MAPK8/MAPK9/MAPK10	4
KEGG	hsa04930	Type II diabetes mellitus	3/8	46/8076	9.49499e-06	4.24109e-05		MAPK8/MAPK9/MAPK10	3
KEGG	hsa05161	Hepatitis B	4/8	162/8076	1.02589e-05	4.2959e-05		MAPK8/MAPK9/MAPK10/MAP2K7	4
KEGG	hsa04530	Tight junction	4/8	169/8076	1.2135e-05	4.73274e-05		MAPK8/MAPK9/MAPK10/MAP2K7	4
KEGG	hsa04141	Protein processing in endoplasmic reticulum	4/8	171/8076	1.27148e-05	4.73274e-05		MAPK8/MAPK9/MAPK10/MAP2K7	4
KEGG	hsa05167	Kaposi sarcoma-associated herpesvirus infection	4/8	193/8076	2.05337e-05	7.24083e-05		MAPK8/MAPK9/MAPK10/MAP2K7	4
KEGG	hsa05169	Epstein-Barr virus infection	4/8	202/8076	2.45853e-05	8.23609e-05		MAPK8/MAPK9/MAPK10/MAP2K7	4
KEGG	hsa05170	Human immunodeficiency virus 1 infection	4/8	212/8076	2.97493e-05	8.72505e-05		MAPK8/MAPK9/MAPK10/MAP2K7	4
KEGG	hsa04137	Mitophagy - animal	3/8	68/8076	3.10273e-05	8.72505e-05		MAPK8/MAPK9/MAPK10	3
KEGG	hsa04920	Adipocytokine signaling pathway	3/8	69/8076	3.24225e-05	8.72505e-05		MAPK8/MAPK9/MAPK10	3
KEGG	hsa04622	RIG-I-like receptor signaling pathway	3/8	70/8076	3.38584e-05	8.72505e-05		MAPK8/MAPK9/MAPK10	3
KEGG	hsa04917	Prolactin signaling pathway	3/8	70/8076	3.38584e-05	8.72505e-05		MAPK8/MAPK9/MAPK10	3
KEGG	hsa05120	Epithelial cell signaling in Helicobacter pylori infection	3/8	70/8076	3.38584e-05	8.72505e-05		MAPK8/MAPK9/MAPK10	3
KEGG	hsa05133	Pertussis	3/8	76/8076	4.33612e-05	0.000103757		MAPK8/MAPK9/MAPK10	3
KEGG	hsa05212	Pancreatic cancer	3/8	76/8076	4.33612e-05	0.000103757		MAPK8/MAPK9/MAPK10	3
KEGG	hsa05132	Salmonella infection	4/8	249/8076	5.60116e-05	0.000129406		MAPK8/MAPK9/MAPK10/MAP2K7	4
KEGG	hsa05210	Colorectal cancer	3/8	86/8076	6.28293e-05	0.000140319		MAPK8/MAPK9/MAPK10	3
KEGG	hsa04658	Th1 and Th2 cell differentiation	3/8	92/8076	7.68811e-05	0.000166162		MAPK8/MAPK9/MAPK10	3
KEGG	hsa04657	IL-17 signaling pathway	3/8	94/8076	8.19862e-05	0.000171659		MAPK8/MAPK9/MAPK10	3
KEGG	hsa01522	Endocrine resistance	3/8	98/8076	9.28536e-05	0.00017859		MAPK8/MAPK9/MAPK10	3
KEGG	hsa05231	Choline metabolism in cancer	3/8	98/8076	9.28536e-05	0.00017859		MAPK8/MAPK9/MAPK10	3
KEGG	hsa04750	Inflammatory mediator regulation of TRP channels	3/8	100/8076	9.86245e-05	0.00017859		MAPK8/MAPK9/MAPK10	3
KEGG	hsa04914	Progesterone-mediated oocyte maturation	3/8	100/8076	9.86245e-05	0.00017859		MAPK8/MAPK9/MAPK10	3
KEGG	hsa04933	AGE-RAGE signaling pathway in diabetic complications	3/8	100/8076	9.86245e-05	0.00017859		MAPK8/MAPK9/MAPK10	3
KEGG	hsa05142	Chagas disease	3/8	102/8076	0.000104626	0.000184472		MAPK8/MAPK9/MAPK10	3
KEGG	hsa04625	C-type lectin receptor signaling pathway	3/8	104/8076	0.000110862	0.000190455		MAPK8/MAPK9/MAPK10	3
KEGG	hsa04659	Th17 cell differentiation	3/8	107/8076	0.000120665	0.000200035		MAPK8/MAPK9/MAPK10	3
KEGG	hsa04931	Insulin resistance	3/8	108/8076	0.000124054	0.000200035		MAPK8/MAPK9/MAPK10	3
KEGG	hsa05016	Huntington disease	4/8	306/8076	0.000125395	0.000200035		MAPK8/MAPK9/MAPK10/MAP2K7	4
KEGG	hsa05145	Toxoplasmosis	3/8	112/8076	0.000138235	0.00021539		MAPK8/MAPK9/MAPK10	3
KEGG	hsa04071	Sphingolipid signaling pathway	3/8	119/8076	0.00016553	0.000246456		MAPK8/MAPK9/MAPK10	3
KEGG	hsa04935	Growth hormone synthesis, secretion and action	3/8	119/8076	0.00016553	0.000246456		MAPK8/MAPK9/MAPK10	3
KEGG	hsa04068	FoxO signaling pathway	3/8	131/8076	0.000220102	0.000320584		MAPK8/MAPK9/MAPK10	3
KEGG	hsa04728	Dopaminergic synapse	3/8	132/8076	0.000225116	0.000320909		MAPK8/MAPK9/MAPK10	3
KEGG	hsa04210	Apoptosis	3/8	136/8076	0.000245912	0.000336742		MAPK8/MAPK9/MAPK10	3
KEGG	hsa04140	Autophagy - animal	3/8	137/8076	0.0002513	0.000336742		MAPK8/MAPK9/MAPK10	3
KEGG	hsa04910	Insulin signaling pathway	3/8	137/8076	0.0002513	0.000336742		MAPK8/MAPK9/MAPK10	3
KEGG	hsa05010	Alzheimer disease	4/8	369/8076	0.000259295	0.00033797		MAPK8/MAPK9/MAPK10/MAP2K7	4
KEGG	hsa05162	Measles	3/8	139/8076	0.000262305	0.00033797		MAPK8/MAPK9/MAPK10	3
KEGG	hsa05017	Spinocerebellar ataxia	3/8	143/8076	0.000285247	0.000360595		MAPK8/MAPK9/MAPK10	3
KEGG	hsa04723	Retrograde endocannabinoid signaling	3/8	148/8076	0.000315711	0.000391716		MAPK8/MAPK9/MAPK10	3
KEGG	hsa04217	Necroptosis	3/8	159/8076	0.000390005	0.000475097		MAPK8/MAPK9/MAPK10	3
KEGG	hsa04310	Wnt signaling pathway	3/8	160/8076	0.000397271	0.000475306		MAPK8/MAPK9/MAPK10	3
KEGG	hsa05152	Tuberculosis	3/8	180/8076	0.000561534	0.000659291		MAPK8/MAPK9/MAPK10	3
KEGG	hsa04621	NOD-like receptor signaling pathway	3/8	181/8076	0.00057073	0.000659291		MAPK8/MAPK9/MAPK10	3
KEGG	hsa05022	Pathways of neurodegeneration - multiple diseases	4/8	475/8076	0.000684092	0.000776851		MAPK8/MAPK9/MAPK10/MAP2K7	4
KEGG	hsa05130	Pathogenic Escherichia coli infection	3/8	197/8076	0.000731331	0.000816653		MAPK8/MAPK9/MAPK10	3
KEGG	hsa04510	Focal adhesion	3/8	201/8076	0.000775565	0.00085185		MAPK8/MAPK9/MAPK10	3
KEGG	hsa04024	cAMP signaling pathway	3/8	216/8076	0.000956701	0.00103385		MAPK8/MAPK9/MAPK10	3
KEGG	hsa05166	Human T-cell leukemia virus 1 infection	3/8	219/8076	0.000995901	0.00105913		MAPK8/MAPK9/MAPK10	3
KEGG	hsa04014	Ras signaling pathway	3/8	232/8076	0.00117766	0.00123287		MAPK8/MAPK9/MAPK10	3
KEGG	hsa05131	Shigellosis	3/8	246/8076	0.00139577	0.00143872		MAPK8/MAPK9/MAPK10	3
KEGG	hsa05012	Parkinson disease	3/8	249/8076	0.00144562	0.00146753		MAPK8/MAPK9/MAPK10	3
KEGG	hsa05020	Prion disease	3/8	273/8076	0.00188573	0.00188573		MAPK8/MAPK9/MAPK10	3
